# Supplementary material for: Supramolecular Assembly of Plant Cell Wall-Derived Cellulose Nanosheets with Polyacrylamide for Sustainable Sand Stabilization
Source: Polymers (Basel). 2026 May 13;18(10):1188. doi: 10.3390/polym18101188 (PMC13211247; doi:10.3390/polym18101188)
Supplement: Supplementary file 1 [file polymers-18-01188-s001.zip]

Archive with 1 entries (1 files):
- polymers-4292899-supplementary.pdf
